# Supplementary material for: Using i-GONAD for Cell-Type-Specific and Systematic Analysis of Developmental Transcription Factors In Vivo
Source: Biology (Basel). 2023 Sep 13;12(9):1236. doi: 10.3390/biology12091236 (PMC10526018; doi:10.3390/biology12091236)
Supplement: Supplementary file 1 [file biology-12-01236-s001.zip]

Archive with 1 entries (1 files):
- biology-2582423-supplementary.pdf
